# Supplementary material for: Motor patterns during active electrosensory acquisition
Source: Front Behav Neurosci. 2014 May 28;8:186. doi: 10.3389/fnbeh.2014.00186 (PMC4036139; doi:10.3389/fnbeh.2014.00186)
Supplement: Supplementary file 1 [file Presentation1.ZIP]

Archive with 22 entries (19 files):
- Presentation /
- Presentation /.DS_Store
- __MACOSX/
- __MACOSX/Presentation /
- __MACOSX/Presentation /._.DS_Store
- Presentation /92855_Hofmann_Figure_1.JPEG
- __MACOSX/Presentation /._92855_Hofmann_Figure_1.JPEG
- Presentation /92855_Hofmann_Figure_2.JPEG
- __MACOSX/Presentation /._92855_Hofmann_Figure_2.JPEG
- Presentation /92855_Hofmann_Figure_3.JPEG
- __MACOSX/Presentation /._92855_Hofmann_Figure_3.JPEG
- Presentation /92855_Hofmann_Figure_4.JPEG
- __MACOSX/Presentation /._92855_Hofmann_Figure_4.JPEG
- Presentation /92855_Hofmann_Figure_5.JPEG
- __MACOSX/Presentation /._92855_Hofmann_Figure_5.JPEG
- Presentation /92855_Hofmann_Figure_6.JPEG
- __MACOSX/Presentation /._92855_Hofmann_Figure_6.JPEG
- Presentation /92855_Hofmann_Figure_7.JPEG
- __MACOSX/Presentation /._92855_Hofmann_Figure_7.JPEG
- Presentation /92855_Hofmann_Manuscript_Supplementary Material.docx
- __MACOSX/Presentation /._92855_Hofmann_Manuscript_Supplementary Material.docx
- __MACOSX/._Presentation 
